# Supplementary material for: The Natural History of Obstructive Sleep Apnea: A Scoping Review
Source: Healthcare (Basel). 2026 Jan 27;14(3):325. doi: 10.3390/healthcare14030325 (PMC12897078; doi:10.3390/healthcare14030325)
Supplement: Supplementary file 1 [file healthcare-14-00325-s001.zip]

Archive with 1 entries (1 files):
- healthcare-4018205-supplementary.pdf
